# Supplementary material for: The Risk of Osteoporosis and Osteoporotic Fracture Following the Use of Irritable Bowel Syndrome Medical Treatment: An Analysis Using the OMOP CDM Database
Source: J Clin Med. 2021 May 10;10(9):2044. doi: 10.3390/jcm10092044 (PMC8126251; doi:10.3390/jcm10092044)
Supplement: Supplementary file 1 [file jcm-10-02044-s001.zip]

Archive with 1 entries (1 files):
- jcm-1143233-supplementary.pdf
